# Supplementary material for: Impact of Mid-to-Late Gestational Overfeeding on Maternal Performance and Calf Outcomes in Hanwoo Cattle: A Machine Learning Approach
Source: Animals (Basel). 2026 Jun 19;16(12):1902. doi: 10.3390/ani16121902 (PMC13295325; doi:10.3390/ani16121902)
Supplement: Supplementary file 1 [file animals-16-01902-s001.zip]

Archive with 1 entries (1 files):
- animals-4360649-supplementary.pdf
